# Supplementary material for: Targeting CEBPA to restore cellular identity and tissue homeostasis in pulmonary fibrosis
Source: JCI Insight. 2024 Jul 16;9(16):e175290. doi: 10.1172/jci.insight.175290 (PMC11343593; doi:10.1172/jci.insight.175290)
Supplement: Supporting data values [file jciinsight-9-175290-s233.xlsx]

## Sheet: 1A
Heinzelmann K., et al. 2022	Habermann AC., et al. 2020	Xu Y., et al. 2016
SFTPC	PGC	SLC25A33
SFTPA1	SFTPC	CPSF6
SFTPA2	SFTPA1	ARID5B
PGC	HOPX	PCGF5
NAPSA	PLA2G1B	SH3BGRL2
SFTPD	FABP5	UGDH
FTL	SFTA2	C4orf32
SFTA2	SFTPB	ENSG00000268397
CXCL2	CXCL2	PPP2R3A
SFTPB	AGER	FAM110C
C11orf96	SFTPA2	LAPTM4A
HOPX	NAPSA	DEGS1
FABP5	SFTPD	CREG1
NFKBIA	PEBP4	PARD6B
PEBP4	CLDN18	MAFG
CTSH	FASN	CCPG1
PLA2G1B	LAMP3	SURF4
CCL20	SOD3	PHF10
PLIN2	SLC39A8	ELL2
DBI	NFKBIA	COX7A2L
CXCL3	CEBPD	CACHD1
LAMP3	SEPP1	BEX2
ABCA3	CTSH	RAP2C-AS1
SOD3	TACC2	ENSG00000227615
LPCAT1	DCXR	USP12
AREG	SCD	LGALS3
SLC34A2	TTN	FBXO3
SERPINA1	SLPI	STARD3NL
SDR16C5	SUSD2	TPMT
MUC1	S100A14	NDFIP1
SLC39A8	MID1IP1	ANXA5
NUPR1	MFSD2A	DGKG
TCIM	SELENBP1	ENSG00000261572
DCXR	MGST1	MFSD14A
SELENOP	EMP2	TDRKH
GKN2	HSD17B6	RBM11
BRI3	SDR16C5	FUNDC2
TFPI	AKAP13	RAB8B
TOP1	ZNF385B	HSPB8
FASN	LL22NC03-N95F10.1	ZCCHC6
MFSD2A	RBM3	MPP6
CLDN18	FMO5	PLA2G12A
AQP1	SPTSSA	RAPGEF2
NNMT	CAV1	MTND1P23
SCD	SFTA3	AHCYL1
CEBPD	AK1	SLC19A2
SFTA3	CA2	TSPYL2
SOD2	LRRK2	ATP7A
RGS16	HSPA1B	SPAG9
FGGY	ABCA3	IPMK
FGG	BLVRB	POLR2K
CSF3	LDLR	RHEB
MGST1	CRTAC1	MIR4458HG
RND1	TFPI	MOB1B
ALPL	DRAM1	DNTTIP2
C4BPA	INSIG1	AIDA
SLC25A5	CSF3R	ENSG00000267580
WIF1	FTL	CREM
BLVRB	ALOX15B	CD44
IER3	IER2	IMPA1
ICAM1	CACNA2D2	CNST
NRGN	PEG10	RNF128
TACC2	MACROD2	ARMCX3
MID1IP1	ALPL	HSCB
NPC2	DLC1	SDHAF1
WSB1	VEPH1	TXNRD1
APOC1	CYP51A1	NUP58
LRRK2	FGGY	ISCU
CA2	TMEM97	TMEM2
C2	ZFP36	TREM1
ALOX15B	MSMO1	FOXP1
ENO1	HMGCS1	RNF11
DHCR24	SLC34A2	MLEC
SPTSSA	NR4A1	ARFGEF3
CD44	LPCAT1	VKORC1L1
AGPAT2	SNHG7	ENSG00000221743
MSMO1	MALL	GPAT3
BEX3	NRGN	CINP
FDPS	IDI1	SNX1
SELENBP1	DBI	ENSG00000258297
DRAM1	FADS1	SPG20
FAM177A1	FDPS	CSTF3
SDC4	C16orf89	NCR3LG1
CRTAC1	NFKBIZ	GNPDA1
G0S2	CLIC3	MED28
RPS12	SLC25A5	MREG
SLC22A31	BTG2	ZNF280C
ICAM4	TKT	RPS27
RPS20	MBIP	ENSG00000230259
ARPC2	C2	CEBPA
ACAT2	MALAT1	GHITM
KLF6	NKX2-1	MRPL32
IDI1	GSTA4	RPL21P28
PNRC1	BRI3	TMEM167B
MRPL14	EEF2	POLR3GL
AKAP13	TMEM245	SLC9A1
H2AFZ	HPCAL1	MED21
CHI3L2	MLPH	RPS20
HHIP	DUOX1	BRAF
FLRT3	SLC27A3	LOC102723648
SLC6A14	MAOA
GADD45B	HHIP
PEBP1	JUNB
ERG28	PNRC1
DUOX1	ATP1A1
BMP2	ACAT2
EBP	RGS16
S100A14	MPST
MLPH	C4BPA
SLC27A3	C14orf1
SERPINF2	SDC4
LGMN	JUN
NAMPT	PLD3
DLC1	NGFRAP1
MAOA	CKS2
CD83	RHOBTB2
PLAAT3	NR1D1
CPB2	ID3
TTN	ASAH1
CAVIN1	AGPAT2
GSTA4	CITED2
TMEM97	CYBRD1
ZNF385B	HHIP-AS1
TMEM125	WIF1
MGLL	ID4
CACNA2D2	LPL
RASD1	FAM177A1
PLD3	LIMCH1
HMGCS1	PEBP1
CKS2	P3H2
DDX21	DUOXA1
DUOXA1	SLC22A31
HSD17B6	BFAR
NEDD4L	C11orf96
ECH1	FLRT3
PEG10	ARPC2
HPCAL1	CREG1
NUDT16	CPM
DMBT1	MMP28
RPS29	TMEM243
RHOBTB2	ACADL
ACSL1	PPA1
RNASE1	F3
CSF3R	SECISBP2L
COX14	GKN2
LDHB	ADGRF5
FADS1	DNAJB1
CHP1	POLR2C
AK1	RPS2
MT-ND1	GEM
SPAG9	PMM1
FMO5	TMEM41B
RPL23	NUPR1
BEX2	S100A4
NFKBIZ	BMP1
CPM	CYB5A
ESAM	RND1
ATP1A1	HSD17B4
RBM3	DDT
MSN	PIP5K1B
RPS6KA2	EFNA1
P3H2	CCDC141
CEBPA	PLLP
MVD	ACSL1
TNFAIP3	EGR1
C1orf21	TSC22D3
RPS27	MCCC1
CD36	SLC25A6
ZFAND5	TXNIP
RCAN1	CTNNBIP1
LIMCH1	PTPN13
CNIH4	CEBPA
ADGRF5	MUC1
RPL24	COBLL1
RPSA	PIGA
ARMC9	BMP2
MACROD2	RP11-259K15.2
TMEM243	RPS3
TMEM245	SLC6A14
RPS28	NPNT
MRPS15	CPB2
JAK1	RPS12
POLR1D	SOD2
RPL21	CHI3L2
CAT	RPS4X
COX17	NUDT16
ATP6V0E1	PIM3
PLA2G4F	CLDN4
ACSL4	PRSS8
SLC25A3	TFCP2L1
MPST	ATF3
AGER	CHPT1
PRSS8	HPN
MBIP	SLC25A3
F3	CREB3L1
POLR2C	FDFT1
DESI2	ROS1
CLIC2	GNB2L1
PMM1	TSPAN4
GLS	HSPA1A
PARM1	DHCR7
CREB3L1	NPC1
ACSS2	RPS6KA2
LURAP1L	C3
DHCR7	ALDH2
TUBA1C	BEX2
CCDC57	KLF6
CREG1	CXCL3
PIGR	TMEM125
TMEM87A	ACSS2
FDFT1	GOLT1A
TAOK3	UBC
RNF145	KLF13
VEPH1	SBDS
FBP1	BTG3
PIP5K1B	ASPH
RPL36AL	MRPL14
CADM1	NECAB3
RASGRF1	ICAM1
MTDH	C1orf21
HACD1	ADI1
RAP1A	RPL5
ETV1	RPL14
TMEM41B	TNNC1
TPT1	NAPA
PTPN1	PPP1R15A
MRPS36	RPL11
HSD17B4	GALE
MTHFS	GLTSCR2
FNIP2	C5orf38
SGPP2	MGLL
LPL	RPL10
RPL19	MVD
STARD3NL	PRDX6
EIF2S2	PCBP1
ASRGL1	DUSP1
MTRNR2L12	PARM1
ATP11A	GPRC5A
SQOR	GADD45B
CENPX	SOCS3
HMOX1	EBP
TMPRSS2	LDHB
HYI	LSS
MAP1LC3B	DESI2
SELENOM	B3GNT8
DNAJB9	ECHDC1
ADI1	MTUS1
BTG3	CISH
ACAT1	GGT1
MYO1B	C1orf210
NECAB1	SFTA1P
GLRX	PLA2G4F
LDLR	SQSTM1
CDV3	FCHO2
PRDX6	BCAT2
SLC25A4	CADM1
RANGRF	TMEM238
RPL27	TMEM87A
SNX30	FHDC1
PARD6B	EEF1A1
TMEM163	EPDR1
RILP	HYI
DHRS7	RPL9
LDHA	LTA4H
RPL18	NECAB1
RAB17	SMAGP
SARS	CD55
SNX25	ECH1
EMP2	CDC42EP1
RASEF	TMEM163
SGMS2	HIST1H1E
EPDR1	RPLP0
ZDHHC3	SAA2
ITSN2	PER1
SUSD2	SC5D
RPS13	SLCO4C1
NR1D1	SPAG9
AMD1	TUBA1C
PTPN13	AQP4
CHI3L1	TGFBR2
PFKFB2	STARD3NL
TMEM41A	MYLIP
ID2	PXMP4
CD302	LIPH
MALL	HERPUD1
C16orf89	PON3
GOLT1A	ACOXL
SECISBP2L	44621
CHCHD7	ADIRF
MCCC1	RPL18
AQP4	USP13
SC5D	CCND3
CEMIP2	CNN2
PMF1	ETV5
CD63	TACC1
C1orf122	JAK1
PPP1R10	ACAT1
PLLP	FAM105A
C12orf49	PAPSS2
CELF2	UBTD1
SERTAD1	SLC22A3
GOLGA4	ANKRD29
SYNE1	NAMPT
TGFBR2	RPL24
ATF4	TPT1
NAPA	BNIP3L
GALE	LGI3
ITGB6	ESAM
CCL2	QDPR
ASAH1	SQLE
MMAB	ATP8A1
TIPARP	AC007405.6
SSH2	RILP
RYBP	KIAA1324L
WWC3	RASSF7
ETV5	MYL9
CITED2	CLIC2
LGI3	SNX25
QDPR	SSR2
GEM	CSRNP1
SMAGP	CCNL1
UQCR10	PID1
DNM2	XIST
ITPR3	CD302
PIGA	HMGCR
SQLE	RPS27
IER2	BTG1
PPA1	ADH5
CYP1B1	LGMN
LSS	TM7SF2
SF3B5	ATP11A
NPR1	USP54
EPAS1	RAB17
IL6	ELOVL5
EEF1B2	HIST1H4C
SMIM4	MRPS36
RPS10	RPL19
MTUS1	SARS
HIF1A	MEGF9
USP12	SEMA4A
RAB27A	DHCR24
ODC1	PIGR
CISH	PLA2G16
LRATD2	HACD1
SGK1	SNX30
RPL37	RNF145
KLF5	MRPS15
RBBP6	NCOA7
SEC61B	SREBF1
GSPT1	PRKCZ
SAR1A	MLX
TXNIP	ID1
HOXD1	RAP1A
MALSU1	FADS2
RPS21	H1F0
ECHDC1	FAM46B
AADAC	OCLN
ORM1	COLEC12
EIF5B	HSPA5
C5orf38	CD44
TM7SF2	PFKFB2
SLC2A3	RNASE1
OAZ1	CERS2
C1orf210	PCSK9
C12orf65	RPL6
COBLL1	TST
SEC61G	AC008268.1
PDE4D	AC090616.2
MBNL1	PRTG
ST3GAL5	VSIG10
BCAT2	CFL2
SLC1A5	PDZD2
SMCO4	GLS
CHPT1	ARHGEF1
NPNT	ARMT1
DUSP6	AQP1
SLCO4C1	CHP1
MPC1	EPB41L5
RPL9	EIF3H
STX3	MKNK2
PXMP4	RBPMS-AS1
GNG5	RPS23
SLC38A1	LPCAT3
NPC1	APOC1
ASPH	ALKBH7
SNRPF	UNC13B
TIFA	GPR160
SLC38A2	AMD1
SSR3	DNM2
MRPL23	AC026471.6
EIF4E	ADK
SMC4	DPM2
CDK4	MSN
ACAA2	CYR61
ACADL	AHCYL2
RTN4	PPP2R5A
IMPA2	HSDL2
RPL37A	CD47
HSD17B14	AZGP1
EFNA1	DAPK2
MAP2K3	ASRGL1
FAH	CGNL1
AIDA	EBPL
NUP58	ARF1
RWDD1	EGLN2
CNOT8	CAV2
FGF7	RPS9
EIF1	ITSN2
ACP5	TMEM164
PTTG1	KCNJ15
GOLIM4	MTCH1
COLEC12	ELF3
BNIP3L	FNIP2
MMP28	STX10
CYBRD1	GGTLC1
SDC2	CDKL5
HSPB8	IL34
TKT	ESD
HERPUD1	CMTM8
EVA1A	RNH1
PACSIN2	LMO7
NDUFA6	PLS3
DEGS1	STRA13
RPS14	SLC25A36
HMGCR	TSPYL2
SPRY4	ENO1
CERS2	H1FX
DPYSL2	ETV1
POLR3H	MPC1
ADH5	AC007325.2
TXNRD1	TSPAN13
USP13	SLC26A9
ERN1	NPR1
SAT2	MYLK
SQSTM1	BCAP29
QPRT	RPL23
UBTD1	RAD21
RAD21	MFSD13A
NR0B2	GUCD1
TSPAN4	ZBTB16
TMEM141	PSMA3
ERLEC1
HIVEP2
RPS16
KDM6B
QSOX1
GJA1
EIF3A
CDKL2
MRPL32
EIF1AX
STX10
RSBN1
RAP1GAP
ADRB2
MVP
HLA-DQB1
NFKB1
FURIN
PID1
MIF
AC004086.1
YAP1
MRPL34
CCND3
CEBPZ
DPM2
C15orf61
CLIC3
PSMA3
EIF4EBP1
SMDT1
RPS9
NCL
KLF13
ATP1B3
FGFR1
NEU1
PCF11
PPP1R1B
MCRIP2
ADK
APRT
STXBP1
HPN
GATA6
NECAB3
DDX46
GUCD1
SON
CLPP
ALKBH7
PTP4A2
NOP10
GNAQ
TACC1
NINJ2
ADAMTS1
KIAA1324L
IVD
HK2
FILIP1
PHACTR1
PCDH9
MAT2A
MEGF9
B3GNT8
OTULINL
RPS19BP1
CCDC141
HSBP1L1
IL6ST
ZBTB20
MCFD2
TMED5
FADS2
AKIRIN2
BMP1
CRB3
TP53BP2
CCDC47
MAPKAPK2
ATP6V0A1
EML4
LGALSL
SBDS
FAU
GLO1
RIDA
PHGDH
EEF1E1
EIF1B
ESD
MTLN
CLIC4
RPL5
ABHD5
CHD2
NSA2
NDUFB9
RBPMS
RPS3
FHDC1
RMDN2
TANK
SLC3A2
THOC2
KCNJ15
TMSB4X
ST7
RFC1
PDCD5
TANC2
MCUR1
MAP3K8
NRBF2
ARL8B
MAST4
INSIG1
ZRANB2
SLC26A9
CRK
ARMT1
YBX1
YARS
NDRG1
RAB20
EFNB2
ETS2
MLX
RDH10
CEP70
PPP2R5A
CCDC59
CFLAR
TAF1D
SURF4
BCAT1
USP16
RPL14
SIVA1
FOXA2
SLC22A3
PLPP3
EDEM1
BDH2
AASS
CPNE3
PCSK9
RPL30
MAPK13
ZNF593
KIF1C
FAM241A
CLINT1
GPR160
STX12
NFIX
RAB2A
GCHFR
ELL2
NDUFAF2
TMEM164
ZFAND1
COX6C
SULT1A1
FCHO2
C6orf62
SLC50A1
SMARCA5
PCSK2
TFCP2L1
RASSF7
DOK4
MACF1
RAB32
NPM1
ERP29
STAM
WTAP
CD320
ZC3H12A
TXLNG
FBXW4
BNIP3
MFSD13A

## Sheet: 1C
Study	Molecule	Molecule Type	Activation z-score	p-value of overlap
Banovich/Kropski data	CEBPA	transcription regulator	-1.389	1.82e-10
Königshoff data	CEBPA	transcription regulator	-0.757	6.01e-17

## Sheet: 2C
	Cebpafl/fl	CebpaΔSftpc
	1	0.011359
	0.29937	0.023357
	1.1019	0.013602
	0.503478	0.02683
	0.334482

## Sheet: 2E
Weeks after 1st Tam	Cebpafl/fl														CebpaΔSftpc
0	1	1	1	1	1	1	1	1	1	1	1	1			1	1	1	1	1	1	1	1	1	1	1	1	1	1
2	1.05452	1.04985	1.02135	1.06046	1.01288	1.15962	1.18982	1.01832	1.01678	1.01656	1.04982	1.02555			1.16382	1.05309	1.10489	1.10256	1.08716	1.0566	1.06475	0.996633	1.02341	0.968254	1.04	1.03236	1.07508	1.05689
6	1.05422	1.04956	1.17794	1.10698	1.04292	1.21596	1.30093	1.05861	1.08054	1.04636	1.121	1.04744			1.21346	1.12769	1.1609	1.14872	1.11927	1.16604	1.13669	1.08081	1.11037	1.11429	1.19636	1.08091	1.10811	1.09581
16	1.05512	1.05044	1.39858	1.23721	1.11588	1.3615	1.73148	1.24908	1.28859	1.27815	1.33808	1.14963			1.30723	1.32953	1.29837	1.33846	1.33486	1.42264	1.35252	1.2963	1.3311	1.4	1.34909	1.38835	1.29129	1.25748
19	1.15663	1.1516	1.41993	1.31163	1.2103	1.3615	1.76389	1.28571	1.28523	1.28146	1.39146	1.17883			1.30723	1.233	1.20672	1.2359	1.29358	1.24151	1.17626	1.16498	1.23411	1.24762	1.22909	1.23948	1.23724	1.18264
20	1.12651	1.13411	1.46263	1.25721	1.2103	1.36291	1.74537	1.29304	1.25839	1.28642	1.40213	1.16058			1.37341	1.2681	1.222	1.23077	1.24771	1.23019	1.18705	1.10774	1.22074	1.1746	1.20727	1.19741	1.23423	1.12874
23	1.12952	1.1691	1.36299	0*	0*	0*	1.85185	1.31136	1.30872	1.33113	1.65125	1.26642			0*	1.27688	0*	0*	1.27752	1.2	1.19245	1.04882	1.22308	1.15079	1.24364	1.16829	1.20721	1.15719
26	1.12952	1.1691	1.32028	0*	0*	0*	1.90278	1.31502	1.35235	1.36755	1.47331	1.26277			0*	1.24177	0*	0*	1.26147	1.17359	1.14748	1.00673	1.14047	1.13016	1.19273	1.1521	1.24625	1.19461

## Sheet: 2F
Weeks after 1st Tam	Cebpafl/fl	CebpaΔSftpc
16		1
17		1
21		1
19		1
26		0
26		0
26		0
26		0
26		0
26		0
26		0
26		0
26		0
26		0
26		0
26		0
26		0
26		0
26	0
26	0
26	0
26	0
26	0
26	0
26	0
26	0
26	0
26	0

## Sheet: 2G
Cebpafl/fl	CebpaΔSftpc
4.59967	21.5718
2.0111	13.9536
8.29545	16.771
4.36462	17.9097
5.34334	10.9232
5.21589	14.9412
4.5168	19.8864
2.82867	22.8433
4.23778	17.437
	17.4406
	20.4651

## Sheet: 2I
	Cebpafl/fl			CebpaΔSftpc
Fibronectin	1	1	1	1.38	1.46	1.26
αSMA	1	1	1	3.45	1.98	2.3

## Sheet: 2J
Col1a1			Acta2			Fn1			Tgfb1			Il1b
Cebpafl/fl	CebpaΔSftpc		Cebpafl/fl	CebpaΔSftpc		Cebpafl/fl	CebpaΔSftpc		Cebpafl/fl	CebpaΔSftpc		Cebpafl/fl	CebpaΔSftpc
1.42405	1.67018		0.456916	1.50525		1.35504	1.83825		0.386891	4.95883		0.959264	6.10504
0.926588	3.75809		1.05702	1.82766		1.29984	1.99769		1	3.78423		1.1487	5.35171
1.12506	4.11245		1.08674	3.83706		1	1.47257		1.86607	2		0.650671	4.02782
1.33793	1.51572		1.31039	1.93303		0.986233	3.4066		1.17284	2.42839		0.965936	5.24157
1	2.25012		1	2.07923		0.441351	1.95658		2.20381	2.58471		1	3.73213

## Sheet: 2L
Cebpafl/fl	CebpaΔSftpc
7.61	2.36
5.98	2.44
10.1	2.34
16.4	8.7
14.4	7.5
15.3	8.5
15.4	10.7

## Sheet: 2N
Cebpafl/fl +1W	CebpaΔSftpc +1W	Cebpafl/fl +2W	CebpaΔSftpc +2W
10.2138	9.95862	20.4241	28.631
10.2207	8.5069	11.2414	7.00345
15.7069	19.5966	13.631	13.8414
		5.86552	13.0828

[truncated: 35 more sheets: 2O, 2Q, 2R, 3C, 3D, 3G, 4B, 4C, 4F, 4I, 5B, 5C, 5F, 5G, 5I, 6B, 6C, 6E, 6F, 6H …]
